# Supplementary material for: Fabrication of β-Ga2O3 Nanotubes via Sacrificial GaSb-Nanowire Templates
Source: Nanomaterials (Basel). 2023 Oct 13;13(20):2756. doi: 10.3390/nano13202756 (PMC10609696; doi:10.3390/nano13202756)
Supplement: Supplementary file 1 [file nanomaterials-13-02756-s001.zip]

Archive with 3 entries (3 files):
- nanomaterials-2602393-supplementary.pdf
- Video S1.mp4
- Video S2.mp4
